# Supplementary material for: Targeting Tryptophan Catabolism in Ovarian Cancer to Attenuate Macrophage Infiltration and PD-L1 Expression
Source: Cancer Res Commun. 2024 Mar 18;4(3):822–33. doi: 10.1158/2767-9764.CRC-23-0513 (PMC10946310; doi:10.1158/2767-9764.CRC-23-0513)
Supplement: Supplementary Table 3 — Global metabolomics in patient ascites based on IL6 expression. [file crc-23-0513-s11.xlsx]

## Sheet: BCA_Normalized
	IL6	LOW	LOW	LOW	LOW	LOW	LOW	LOW	LOW	LOW	LOW	HIGH	HIGH	HIGH	HIGH	HIGH	HIGH	HIGH	HIGH	HIGH	HIGH
compound	CmpdID	F0601	F0602	F0603	F0604	F0605	F0606	F0607	F0608	F0609	F0610	F0611	F0612	F0613	F0614	F0615	F0616	F0617	F0618	F0619	F0620
(5Z-8Z-11Z-14Z-17Z)-Icosapentaenoic acid	C06428	967613	1.91509e+06	321622	879180	1.30573e+06	1.06476e+06	249540	773664	361732	329628	514221	225491	369109	203041	583182	116615	414008	162066	368320	707965
(7Z-10Z-13Z-16Z-19Z)-Docosa-7-10-13-16-19-pentaenoic acid	C16513	1.08012e+06	2.42063e+06	904629	1.61714e+06	2.86386e+06	3.79914e+06	861003	1.41434e+06	1.02054e+06	830760	779063	553076	573277	538728	1.43571e+06	452570	1.58833e+06	642629	509604	1.01916e+06
(8Z-11Z-14Z)-Icosatrienoic acid	C03242	1.6268e+06	4.81685e+06	2.11861e+06	2.23367e+06	4.12942e+06	3.54918e+06	1468000	1.84737e+06	1.46631e+06	1.42579e+06	1.40684e+06	1.05321e+06	1.9366e+06	2.97145e+06	2.53347e+06	916592	2.65938e+06	773213	908307	723935
10-Hydroxydecanoic acid	C02774	1670330	731066	3.23975e+06	333766	1.52254e+06	379629	524697	508476	460621	453378	328519	1.83333e+06	555453	536067	1777.07	823847	515556	324044	1.57752e+06	651005
2-Hydroxyglutarate/Citramalate	C02630	197000	176836	346990	187910	257648	258950	305283	197301	135238	243782	176528	216810	368544	247653	340012	198482	177262	193014	216358	277942
2-Methyleneglutarate	C02930	1.51753e+06	1.25009e+06	104988	1.60276e+06	1.411e+06	2.31637e+06	1.44099e+06	1.38834e+06	1.57139e+06	1.5661e+06	1.86431e+06	758948	1.96763e+06	1.32844e+06	1.86987e+06	1.21455e+06	1.97174e+06	1.34529e+06	901670	1.65017e+06
2-Oxo-7-methylthioheptanoic acid	C17220	1.01133e+06	1.14661e+06	1.09178e+06	1.01383e+06	1.4225e+06	1650820	1.10072e+06	1.26061e+06	935377	1.20734e+06	1.33769e+06	1.08402e+06	1.70435e+06	1088930	1.67687e+06	1.4221e+06	1.81758e+06	523170	1.1018e+06	987891
2-Oxoglutaramate	C00940	32785.1	31048.6	45493	20219.8	47428.3	35002.5	31145.2	17659.9	20095.8	28332.2	16896.4	33223.3	52848.2	15869.6	47264.2	31759.6	33449.4	40614.7	31944	33111
2-Oxoglutarate	C00026	139341	471375	446676	575816	649674	572744	472312	214989	664632	352765	182648	350754	1.19789e+06	308157	543332	454714	501994	347923	556193	445208
2/3-Phospho-D-glycerate	C00631	140198	60548.1	22817.5	75128.8	239382	7913.01	10459.7	2594.97	631.438	4889.18	6998.89	3570.2	28869.9	42876	830.155	1892.06	964.171	14895.6	11008.5	6585.38
3-Methyleneoxindole	C02796	563754	686664	734168	1.12547e+06	590834	1.15557e+06	751336	944071	1021775	848624	995791	572393	904079	1.40014e+06	1.46981e+06	745116	2.0647e+06	201971	445567	1.08893e+06
4-Pyridoxate	C00847	181681	147481	155438	38833.2	71494.3	155474	267735	70982.1	48638.9	106258	65316.6	37657.6	40247.6	23762.6	77306.1	20087.9	33943.2	40881.9	22170.5	129693
5-6-Dihydrothymine	C00906	1.24153e+06	1.30569e+06	1.36501e+06	1.12221e+06	649955	1.74952e+06	2.13454e+06	942407	1.61134e+06	1.36382e+06	1.20674e+06	1.67617e+06	1.20966e+06	692458	1.00747e+06	1.52387e+06	1.50927e+06	931802	850860	1.63753e+06
5-Hydroxyisourate	C11821	65558.5	70179.6	75851.5	151864	175119	144168	150896	109157	111827	166543	70206.9	114403	203847	115289	76984.1	81422.5	150878	107093	93399.4	127863
5-Oxoproline	C01879	5.71821e+06	7.21455e+06	5.33265e+06	4.25105e+06	3.03017e+06	5.37628e+06	5.17044e+06	3.95143e+06	4.08643e+06	4.64011e+06	3.30003e+06	3.89119e+06	6.79344e+06	3.26472e+06	2.8761e+06	3.3999e+06	3.88261e+06	3.36971e+06	3.05912e+06	3.64876e+06
6-Thioxanthine 5--monophosphate	C16618	80299.7	43914.2	14848.9	52828.4	78794.9	43116.1	44154.5	31260.3	44240.5	19091.1	46076.2	25553.3	148795	33170.8	56734.8	26953.7	61442	17946.5	29374.6	31088.4
Acetylcholine	C01996	4.81379e+06	1.70774e+06	1.92956e+06	837913	767216	941959	1.60488e+06	639095	1.04759e+06	758616	734467	686073	1.18655e+06	682191	605287	988737	967859	656113	660911	1.00858e+06
acyl-C4-OH	HMDB13127	45822.3	32156.8	92370.9	21130.9	23053.4	31757.1	28675.3	46878.9	58144.7	29842.3	30237.5	176326	9435.48	64523.7	156695	111582	74783.4	35784.8	31491.7	142313
acyl-C5:1	HMDB02366	74265.6	18939.2	39626	17448	31008.7	46358.3	66523.9	34587.5	47732.7	36350.6	27642.2	35743	88150.7	11820.7	42014.4	33732.8	50376.8	36711.7	26804.3	44156.5
acyl-C6-DC	ac109	0	0	80249.4	23414.9	60767.9	13347.9	55579.4	27929.2	46326	28460.8	43556.4	48280.4	12611.9	47846.1	64315.6	97974.1	74310.4	286995	64872.2	91181.2
Alanine	C00041	2.93881e+06	3.00729e+06	5.27596e+06	4.50245e+06	7.01878e+06	4.83691e+06	4.95284e+06	3.24002e+06	2.22788e+06	4.00677e+06	2.31099e+06	3.46973e+06	5.82904e+06	2.69969e+06	2.52413e+06	3.33819e+06	2.49249e+06	2.33591e+06	4.10014e+06	3.20592e+06
Allantoate	C00499	522278	376253	126478	329925	576382	235989	298098	292741	392871	119175	367538	215875	872265	190294	321711	205508	333276	98360.3	161147	215896
AMP	C00020	394031	14133.1	75239.2	7837.75	6069.06	4131.71	262406	7405.94	15304.5	9243.04	2626.14	7997.69	8732.84	359602	1714.59	3020.06	5890.85	13807.8	16693.3	203697
Anthranilate	C00108	348802	907047	5.63805e+06	723862	476071	558843	514266	329117	1.23775e+06	465118	367806	565890	2.35134e+06	501816	535491	463668	690444	452275	492003	452221
Arginine	C00062	3.22894e+06	3.31997e+06	4.10303e+06	2.35844e+06	1.26283e+06	4.31254e+06	4.33079e+06	2.58753e+06	2.86792e+06	3.92683e+06	3.84231e+06	2.71177e+06	6.88747e+06	2.6806e+06	2.74503e+06	2.89328e+06	3.7771e+06	1.45717e+06	2.87671e+06	2.98837e+06
Ascorbate	C00072	124883	753682	3.55441e+06	18284.1	26513.4	4.77568e+06	6.84777e+06	2.90913e+06	793698	3.53087e+06	1.74798e+06	492519	4.62207e+06	4.07846e+06	1.88742e+06	819020	1.87892e+06	81043.5	2.76156e+06	4.13414e+06
Asparagine	C00152	125046	134398	212732	95399.5	156888	155475	169764	127789	118510	133000	116253	105624	101436	140072	109242	190867	117964	75280.1	100193	177267
Catechin	C17590	143063	190771	93386.3	62759.1	351391	40716.9	90493.6	32349	8550.25	59050	27045.5	40723.6	165867	72148.5	34234.5	11502.3	17725	29940.4	82615.8	7731.86
Choline	C00114	61887000	8.66768e+07	8.18383e+07	4.66536e+07	1.06708e+08	4.74125e+07	3.83342e+07	4.8611e+07	3.84635e+07	7.06044e+07	3.26748e+07	5.13694e+07	1.03639e+08	4.91151e+07	5.26005e+07	4.46124e+07	4.75929e+07	2.73598e+07	4.01382e+07	4.41954e+07
cis-p-Coumarate	C06738	440240	499789	722795	409005	559973	553850	499567	291010	479457	405254	555258	407578	397614	467041	377624	757935	489603	275835	478109	579414
Citrate	C00158	9.85639e+06	6.06731e+06	7.88725e+06	1.07109e+07	1.17616e+07	1.00819e+07	1.11003e+07	9.49371e+06	5.89881e+06	1.04806e+07	4.46208e+06	7.76743e+06	5.79319e+06	5.64808e+06	5.03998e+06	6.86042e+06	4.23697e+06	6.56142e+06	8.76257e+06	9.49937e+06
Creatine	C00300	7.9628e+07	2.68205e+07	2.23178e+07	1.44348e+07	3.29459e+07	3.24626e+07	7.41921e+06	1.80001e+07	1.22663e+07	1.12788e+07	7.0797e+06	1.28419e+07	3.02094e+07	7.80041e+06	9.78182e+06	2.08124e+07	6.7178e+06	1.47001e+07	8.30328e+06	4.38849e+07
Creatinine	C00791	1.5338e+07	1.5105e+07	1.70467e+07	1.53491e+07	7.47843e+06	1.68936e+07	2.56185e+07	1.30703e+07	1.84035e+07	1.86049e+07	1.39888e+07	1.00878e+07	1.1915e+07	1.22605e+07	1.91272e+07	1.725e+07	1.62118e+07	4.63405e+07	1.39279e+07	2.08782e+07
Cysteine	C00097	79636	116926	208164	1944.98	37600.5	185009	183750	137985	182373	1316.44	199596	142546	158406	290579	267961	202151	243349	135814	200398	172775
Cystine	C00491	1.44793e+07	1.43151e+07	1.02005e+07	3.26646e+06	4.72065e+06	2.95049e+06	1.25863e+06	9.11769e+06	452042	4.66302e+06	6.05552e+06	1.34782e+06	3.75285e+06	384544	3.20306e+06	2.41599e+06	2.89777e+06	1.98757e+06	2.77541e+06	413556
Cytidine	C00475	456040	812342	337403	136838	324320	100733	216155	118393	22320	114714	33525.4	39930.8	253871	151397	51364.3	32641.9	17457.5	33240.4	150375	28101.6
D-Arabitol	C01904	128136	136951	72523.4	80803.6	118826	119682	91623.8	104526	144816	138814	79880.3	87044.3	106245	55499.1	77353.2	120214	113185	195213	108454	115838
D-glucono-1,5-lactone	C00198	184600	163024	118368	114601	166098	73551.3	96118.3	246946	67309.3	119693	125530	51724.6	180283	52421.1	103791	60938	83508.9	101962	116631	47306
D-Glucosamine	C00329	74207.9	30364.4	23135.9	5006.48	0	22701.8	25914.1	0	12069.4	14746.5	10336.6	18774.3	16619.6	4612.22	12383.3	18363.7	8816.96	9281.86	7451.68	17581.3
D-Glucose	C00031	1.32872e+07	1.15924e+07	929460	1.47256e+07	1.44236e+07	2.02151e+07	1.17508e+07	1.29611e+07	1.42849e+07	1.49654e+07	1.28187e+07	6.62665e+06	1.84358e+07	12327200	1.66877e+07	1.12831e+07	1.84561e+07	1.19521e+07	7.19725e+06	1.32669e+07
D-Glyceraldehyde 3-phosphate/Glycerone phosphate	C00118	2.1687e+06	650295	836069	217533	184244	292295	265947	206123	193853	223833	216300	201281	303099	226078	203647	179830	238316	232604	243090	204718
D-Rhamnose	C01684	538000	447488	470316	1.04144e+06	959414	1.28828e+06	1.05958e+06	656438	1.84256e+06	1058995	990418	1.71682e+06	1.07787e+06	934377	1.50182e+06	1.66905e+06	1.01531e+06	718170	1.61455e+06	1.12507e+06
D-Ribose	C00121	437653	332049	227492	453857	487657	585141	509318	536857	422310	456203	458713	204692	542309	427218	524949	371961	500247	405503	221949	408254
Decanoic acid (caprate)	C01571	1.94207e+07	4.10558e+06	1.00156e+07	2.12975e+06	3.51847e+06	2.27985e+06	2.11368e+06	2.76511e+06	1.90194e+06	2.94325e+06	2.21313e+06	6.00876e+06	4.75281e+06	3.03303e+06	4.94376e+06	2.82303e+06	2.93419e+06	1.35714e+06	9.16145e+06	4.80949e+06
Dehydroascorbate	C05422	196804	393067	586319	77818.2	290827	643987	542462	420255	123389	685725	229256	74468.9	491563	552451	205257	131157	251427	25768.9	148413	315372
Dimethylglycine	C01026	1.6489e+06	1.66645e+06	1.45493e+06	993734	812613	2.79125e+06	2.16446e+06	1.48675e+06	1.41198e+06	1.01321e+06	1.20096e+06	1.97269e+06	2.41022e+06	1.06713e+06	2.10121e+06	2.43941e+06	1.64059e+06	1.00994e+06	1.20765e+06	1.84025e+06
Docosahexaenoic acid	C06429	4.1155e+06	6.48046e+06	3.33068e+06	4.60454e+06	8.46919e+06	9.01699e+06	2.8029e+06	7.24417e+06	5.6574e+06	3.70186e+06	4.07911e+06	2.70601e+06	3.59389e+06	3.17894e+06	7.07448e+06	2.23973e+06	8.16758e+06	2.05374e+06	2.97703e+06	5.52391e+06
Dodecanoic acid	C02679	1.93551e+07	1.40306e+07	1.65716e+07	4.94223e+06	9.04067e+06	5.47073e+06	3.74402e+06	9.46288e+06	4.8924e+06	7.25877e+06	5.54513e+06	5.68455e+06	3.35632e+06	6.00365e+06	5.42224e+06	3.57359e+06	7.22506e+06	2.80776e+06	4.50447e+06	4.11436e+06
Eicosapentaenoic acid	C06428	967613	1.91509e+06	321622	879180	1.30573e+06	1.06476e+06	249540	773664	361732	329628	514221	225491	369109	203041	583182	116615	414008	162066	368320	707965
Eicosatetraenoic acid	C00219	1.41156e+07	1.63199e+07	8270725	1.34874e+07	2.17261e+07	1.53749e+07	4.07577e+06	8.18257e+06	6.72639e+06	6.84564e+06	4.52779e+06	4.36942e+06	1.34633e+07	1.09108e+07	8.6643e+06	3.85333e+06	8.68176e+06	5.2809e+06	4.47419e+06	3.07818e+06
Ethanolamine phosphate	C00346	627178	2.28231e+06	757097	274607	948180	505804	371497	81777.7	66903.5	215040	266549	86348.8	740706	701270	69596.6	47515.9	42422	289853	256530	498282
Ferric gluconate	C13511	42075.8	0	183697	7321.36	27335.3	37957.9	126631	40424.1	94905.1	28521.9	16878.5	389705	67383.6	19139	22418.7	27676.5	53496.7	9958.55	53431.6	40037.9
Fumarate	C00122	0	40276.7	74119.3	40394.9	148266	81999.7	120628	43309.8	24252.1	76999.6	36261.5	36582	95288.1	65254.3	38413.2	41327.5	30927.4	34137.7	92100.7	68941.6
gamma-Glutamyl-Se-methylselenocysteine	C05695	248123	163040	59191.3	130813	179085	92230.4	114022	102779	128822	50028.2	131932	64616.4	371762	68255.4	149651	69672	142073	46586.6	80512.1	93387
Glucosinolate	C17260	1.66322e+06	558342	936360	189280	149027	187597	203888	138761	157805	173720	143804	176614	236719	211719	329698	158238	267504	158099	216819	199574
Glutamate	C00025	2.55297e+06	2.61609e+06	1.28781e+06	1.44599e+06	3.67149e+06	1.18431e+06	1.37248e+06	715539	432521	1.09715e+06	558376	365668	3.51134e+06	1.8538e+06	596465	410335	354787	1.1774e+06	1.07499e+06	608108
Glutamine	C00064	3.82862e+06	5.43954e+06	5.84442e+06	4.51088e+06	2.55117e+06	5.71442e+06	5.31612e+06	4.39327e+06	4.62199e+06	4.95264e+06	3.66263e+06	4.44853e+06	6.55162e+06	3.37097e+06	3.34962e+06	3.70138e+06	4.50299e+06	3.46957e+06	3.23864e+06	4.12431e+06
Glutathione	C00051	568737	36185.9	58700.7	5070.01	26953.2	1489.8	43012.7	7264.16	1390.23	1622.75	4834.59	0	23533.2	46410.4	2377.83	982.9	1123.55	1172.07	0	5446.59
Glutathione disulfide	C00127	305332	41407.6	3556.78	18392.1	51025	0	16149.9	8660.09	0	1986.05	2315.03	0	15203.2	26916.5	0	0	0	2269	0	7280.82
Glycerol 3-phosphate	C00093	50187.8	189038	91540.5	105899	115062	58534	133061	34361.1	19710.7	69533.6	18247.8	32034.4	484172	81497.6	26202.2	35870.7	18730.1	24872.4	57690.4	42739.6
Glycine	C00037	5.20441e+06	1.43057e+06	1.96456e+06	607911	1.01605e+06	702628	836008	805564	573493	702118	612681	639318	1.29044e+06	767044	695604	715591	697174	494964	843062	506381
Guanine	C00242	184934	92377.7	98536.5	48844.4	45403.9	30174.7	23553.1	30676.5	11015.5	23718.1	23553.6	17210.1	67728.1	43571.4	19894.3	22863.7	30828.3	14507.5	14871.2	21971.6
Guanosine	C00387	186175	105184	84937.8	26280.8	47264.9	31049.5	26097.1	34121	14428.2	34345	27722.4	17275	36146	45735.4	36510.5	23941.8	27958	15794.9	20711	19517.9
Heptanoic acid	C17714	778174	239086	320088	87732.9	147209	138176	79257.7	94595.4	111758	101282	104247	94016.9	127428	108287	109002	102557	121795	87773.4	84633.6	99932.2
Hexadecanoic acid	C00249	1.72438e+08	1.391e+08	1.34564e+08	5.23099e+07	8.88035e+07	1.04723e+08	5.28292e+07	6.91403e+07	5.89465e+07	6.17867e+07	4.55678e+07	3.9127e+07	5.28638e+07	6.21515e+07	7.23574e+07	4.61568e+07	7.67614e+07	3.98047e+07	3.5899e+07	3.92251e+07
Hexadecenoic acid	C08362	3.50574e+07	4.78913e+07	5.17977e+07	1.73623e+07	2.7711e+07	4.35999e+07	1.06762e+07	3.19468e+07	1.411e+07	2.99475e+07	1.58858e+07	9.23121e+06	1.02035e+07	2.29921e+07	2.09481e+07	1.26723e+07	2.68493e+07	1.16058e+07	5.32703e+06	8.31586e+06
hexanoyl-L-carnitine	HMDB00756	256511	192082	639124	152278	293856	1.56018e+06	403438	224595	383740	449394	120065	618144	489428	235342	539322	576759	480025	331490	472406	518723
Hexose phosphate	C02965	255351	613343	73255.1	202369	982617	150927	115475	77688.4	10792.2	74600.8	153061	26687.6	472767	161357	29603.9	27168.5	28350.1	132460	67624.5	78694.8
Histidine	C00135	1.7502e+06	1.45586e+06	1.57618e+06	1.6591e+06	1.4368e+06	1.46557e+06	1.30406e+06	1.03096e+06	1.13273e+06	1.38606e+06	1.11337e+06	997716	2.15707e+06	942734	802710	846974	1.21971e+06	914278	943922	1.18224e+06
Hypoxanthine	C00262	1.1686e+07	7.50482e+06	3.46657e+06	2.7691e+06	8.56606e+06	1.93147e+06	849035	1.53807e+06	104683	1.60708e+06	1.60127e+06	629386	4.68356e+06	2.00431e+06	965760	375489	848612	1.21025e+06	1.83098e+06	258902
Indole	C00463	167514	176823	168430	234488	91292	248294	145428	208413	178854	175970	196192	98824.3	196518	334675	316125	154043	393842	48754.8	78579.5	218610
Indole-3-acetaldehyde	C00637	24163.1	34343.8	42349.2	39250.2	29934.3	43555.9	30844.4	50365.3	42062.3	34423.2	44673.9	26072.6	43612.8	64514.6	56707.7	31047	81089.9	10514.4	22174.9	45548.1
Indole-3-acetate	C00954	33379.9	54919.5	87894	113949	38631.7	262139	211867	87389.4	88466.4	79693.9	51377.8	63450.1	86191.5	64859.8	116723	102900	77638.3	45086.3	45970	92815.5
Indolepyruvate	C00331	8462.59	25097.8	46562.5	24653.9	24678.8	43777.6	29856.8	22183.9	19176.6	24192.5	28870.4	18934.4	23756.5	36849.3	53016.7	47893.8	52206.5	12663.1	19508.7	33969.5
Indoxyl	C05658	110850	33119.7	77561	28137.1	13216	26448.5	79546.9	27453.2	36926.5	23623.4	27614.8	31496	28321.2	64002.5	24672.8	16084.4	25562.9	42248.2	24015.6	30483.1
Inosine	C00294	6.91478e+06	1.15158e+06	937280	514590	830721	377972	518127	411974	110745	442524	230567	155333	502890	1.0821e+06	139103	85426.8	153255	197585	162487	325981
kynurenine	C00328	31215.4	139286	249774	128344	211917	141649	119934	137650	256985	127098	153637	315796	315637	163622	192536	438889	204588	68014.8	376282	250147
L-Carnitine	C00318	5.99624e+07	3.15951e+07	2.45939e+07	1.44631e+07	2.88406e+07	3.11341e+07	3.97601e+07	1.72355e+07	2.82585e+07	2.18782e+07	1.82202e+07	1.81343e+07	3.19856e+07	1.61597e+07	2.04606e+07	2.28339e+07	2.11177e+07	7.40011e+06	2.79942e+07	3.64097e+07
L-Citrulline	C00327	967334	376270	321862	263978	232445	275829	431661	192102	279078	313571	230287	124963	278855	155756	139155	135055	139576	83824.9	125171	207667
L-Methionine S-oxide	C02989	238611	214161	503696	150981	59163.4	191860	195838	146415	153253	188683	127786	108352	245211	211006	297888	202262	252898	61489.7	187767	181918
L-octanoylcarnitine	HMDB00791	468477	398503	1.30014e+06	962293	483115	4.82988e+06	1.40645e+06	796246	1.39246e+06	1.32687e+06	389068	1.52241e+06	751805	411123	1.44239e+06	1.39092e+06	1.22045e+06	777401	1.5016e+06	1.45646e+06
Lactate	C01432	2.15379e+07	1.95211e+07	5.12173e+07	10668400	2.96023e+07	1.36976e+07	2.92903e+07	1.07217e+07	1.03348e+07	1.58748e+07	1.20742e+07	3.95907e+07	3.67061e+07	2.14137e+07	1.85925e+07	3.16219e+07	1.73379e+07	1.46132e+07	4.51965e+07	2.66687e+07
Leucine/isoleucine	C00123	2.10622e+07	2.44751e+07	2.66905e+07	2.19825e+07	2.50893e+07	3.48436e+07	2.46848e+07	2.36266e+07	3.48571e+07	3.02263e+07	4.19539e+07	3.71666e+07	6.73233e+07	3.08356e+07	5.72796e+07	4.31833e+07	5.0646e+07	3.29128e+07	3.12211e+07	4.22873e+07
Leucocyanidin	C05906	530055	109527	6308.35	58446.5	74293	2387.5	44875.6	29367.1	358.44	11223.7	11141.5	1080.99	24033.7	79105.6	2042.33	482.756	2308.86	4782.48	2011.6	25910.4
Linoleate	C01595	1.16339e+08	144890000	1.42137e+08	5.26236e+07	7.95016e+07	9.47661e+07	5.21746e+07	8.69166e+07	5.90556e+07	7.9846e+07	4.86455e+07	3.63875e+07	3.33055e+07	6.13741e+07	7.05091e+07	3.66513e+07	7.35719e+07	3.22678e+07	1.83389e+07	3.20528e+07
Lysine	C00047	3.57236e+06	3.78586e+06	4.46205e+06	3.88617e+06	4.65478e+06	6.25941e+06	3.99308e+06	4.25773e+06	3.80488e+06	4.86568e+06	4.70954e+06	3.4347e+06	4.85439e+06	3.46271e+06	4.96992e+06	4.73197e+06	5.17226e+06	2.2178e+06	3.47905e+06	3.70319e+06
Malate	C00149	460547	629134	789085	671171	2.75594e+06	576033	1.3523e+06	394590	323531	950167	500567	682907	1.76907e+06	940031	597835	696270	365545	588664	1.39294e+06	735648
Maltose	C00208	701124	183533	221887	883838	139379	156740	153319	130985	112315	199351	248329	165447	579985	109641	495241	158859	176562	214680	216290	166637
Mannitol/sorbitol	C00392	604606	256445	334086	204433	300237	298217	274785	137847	230027	223408	1.07626e+06	260306	555514	189029	208278	338723	304108	1.22492e+06	301610	278959
Methionine	C00073	1.04273e+06	1.52873e+06	2.2603e+06	1.48107e+06	2.11318e+06	2.027e+06	1.72169e+06	1.34711e+06	1.48765e+06	2.20751e+06	1.79271e+06	1.60813e+06	6.21905e+06	1.66649e+06	1.59594e+06	2.72338e+06	2.41189e+06	937629	1.74158e+06	1.96043e+06
N-Acetylmethionine	C02712	12467	0	27721	23369.6	24713	26241.8	21118.7	6931.87	26764.2	29697.5	52910.7	59632.8	66499.2	44464.5	76235.2	50536.8	52636.6	23864.4	76124.6	68863.2
N-Acetylneuraminate	C00270	13592.7	27448.1	21942	23837	115009	27345.1	145654	36470.2	53942.6	51205.5	34687.5	87873.3	81175.2	80493.1	81922.3	59319.1	80400.6	111721	74562.9	138184
N-Acyl-D-mannosaminolactone	C03792	217251	305449	14033.8	316438	299273	502108	279049	255238	377678	364721	364080	158687	497989	364624	497827	267112	598686	284237	193501	313704
N-Amidino-L-aspartate	C03139	882810	1.02876e+06	1164350	1.25799e+06	1.15197e+06	2.17956e+06	1.16789e+06	1.44256e+06	2.39352e+06	1640310	2.7825e+06	2.14339e+06	3.56721e+06	1.71848e+06	4.68868e+06	2.27691e+06	3.67007e+06	1.72219e+06	2.11794e+06	2.54725e+06
N-Methylethanolamine phosphate	C01210	147783	139901	118171	140021	130584	400189	143590	172965	365132	294309	180643	196154	128802	173342	135915	337350	259907	246537	89099.2	139903
N6-Methyl-L-lysine	C02728	143240	410101	115785	467706	493475	128274	790506	903304	520340	130894	597210	605443	175555	405853	178145	161586	178720	144274	470125	226391
Nicotinamide	C00153	3.48868e+06	1.879e+06	1.57864e+06	874164	3.59233e+06	1.00252e+06	644886	867749	281217	845399	669926	441291	1.50045e+06	2.12404e+06	499494	307070	413931	618279	696760	571411
Nonanoic acid (pelargonate)	C01601	614684	199938	249018	292615	515282	550032	194086	500329	526198	449920	491892	368675	496449	525804	523020	507257	598896	324654	199270	327721
O-Decanoyl-L-carnitine	HMDB00651	239793	215615	931037	460468	199764	1.5018e+06	751068	461126	877071	528029	207270	588598	271670	314078	820002	926842	763353	257390	738175	813855
O-Decenoyl-L-carnitine	CID57357170	362475	308649	1.18361e+06	760735	359369	2.73929e+06	1.07146e+06	796297	1.72015e+06	1.16553e+06	346235	1.80005e+06	635554	359602	1.27635e+06	1.34038e+06	1.35755e+06	730007	1.60133e+06	1.15286e+06
O-dodecanoyl-carnitine	HMDB02250	43912.1	84311.4	471094	122521	125804	118471	231022	102272	268926	148208	109336	311104	107216	114410	235231	161485	306871	154964	186327	181041
O-dodecenoyl-carnitine	HMDB13326	22967.4	33788.6	216321	57071.9	61437.2	151934	116320	65758.2	165767	102928	85226.5	198022	80456.2	73199.1	180592	153515	221201	208813	240652	115416
O-tetradecanoyl-L-carnitine	HMDB05066	83331.2	137374	12302.1	12241.5	2567.32	23284.6	3547	16292.6	3802.11	13209.4	4289.56	3135.06	18433	2064.48	2366.39	835.334	3501.57	7179.62	8772.05	3249.61
Octadecanoic acid	C01530	7.54769e+07	4.40258e+07	5.05753e+07	2.33418e+07	3.49303e+07	3.65442e+07	2.05846e+07	2.53892e+07	2.53462e+07	2.59668e+07	2.14787e+07	1.78266e+07	2.61976e+07	2.64508e+07	3.63082e+07	2.64823e+07	3.4143e+07	1.73499e+07	2.03731e+07	2.38707e+07
Octadecatrienoic acid	C06427	1.32323e+07	2.60099e+07	1.72909e+07	5.82781e+06	1.99121e+07	1.50377e+07	5.23842e+06	1.78651e+07	7.01971e+06	1.11081e+07	12188	2.51631e+06	2.75599e+06	7.1657e+06	7.59855e+06	2.87779e+06	9.08022e+06	3.02335e+06	1.1914e+06	2.30907e+06
Octadecenoic acid	C00712	1.54674e+08	1.58403e+08	1.67947e+08	5.72026e+07	1.13057e+08	1.35467e+08	7.25112e+07	8.39441e+07	7.41257e+07	8.76516e+07	6.34388e+07	3.71946e+07	3.84749e+07	8.62834e+07	1.01468e+08	4.62204e+07	9.49742e+07	4.38235e+07	2.31018e+07	5.42071e+07
Octanoic acid (caprylate)	C06423	4.88693e+06	400704	1.16819e+06	285760	592499	665941	297560	479004	439152	581677	434178	993441	6.97677e+06	690421	996901	754008	1.38172e+06	9.51704e+07	1.77488e+06	934593
octenoyl-l-carnitine	ac111	781298	347091	695163	857871	712755	3.27921e+06	2.18585e+06	1.37986e+06	3.58448e+06	2.96936e+06	374391	2.32636e+06	1.24796e+06	646232	2.68001e+06	2.65697e+06	2.53309e+06	1.33e+06	1.09098e+06	1.88705e+06
Ornithine	C01602	844876	605175	187428	718458	1.01266e+06	462298	586308	552271	660043	238407	698474	319136	1.54723e+06	363018	655126	383062	615744	214358	286841	406006
Oxalosuccinate	C05379	6220.24	23696.2	42580.2	47858.6	4000.96	84838.3	241628	162865	29954.6	26841.8	71605.3	11542.9	64959.8	11002.2	33205	38441.4	67288.2	68017	175696	32505.4
Pantothenate	C00864	303444	92382.4	169521	32877.6	237857	123507	93480.1	63110.5	39228	86085.7	35942.5	79749.5	50123.8	46673.9	214601	47305.4	125114	39263.4	52555.8	175765
Peptide tryptophan	C02732	328070	36414.1	0	56528.6	19542.6	70736.6	87781.8	7615.98	16800	17878	22255.5	14439.2	36947.8	35082.2	34877.9	2275.57	25700.7	5134.93	24852	81889
Phenylalanine	C00079	4.8647e+06	7189025	8.95158e+06	6.65093e+06	7.74252e+06	8.55207e+06	7.24594e+06	5.80309e+06	8.38969e+06	2.34921e+07	9.9781e+06	7.48507e+06	1.79094e+07	7.73053e+06	8.34398e+06	3.15293e+07	2.70304e+07	7.13318e+06	8.82087e+06	4.30322e+07
Phosphate	C00009	1.37011e+07	6.21521e+06	8.25076e+06	2.47223e+06	4.87337e+06	3.23839e+06	5.16286e+06	860861	2.15857e+06	2.22616e+06	1.97385e+06	2.72338e+06	3.44731e+06	1.78679e+06	1233150	2.25507e+06	1.43903e+06	4.68262e+06	4.63071e+06	4.97158e+06
Phosphoenolpyruvate	C00074	23702	47346.9	14303.4	38062.3	145426	9692.83	2413.25	194.737	183.356	7463.24	8226.71	1376.06	28985.8	21225.2	1506.47	3005.57	491.4	11725.4	2993.43	3478.15
Proline	C00148	2.08812e+07	2.05846e+07	3.04175e+07	2.84494e+07	2.36728e+07	2.44072e+07	2.06908e+07	1.72466e+07	3.21612e+07	2.02472e+07	1.6621e+07	2.31237e+07	1.03695e+08	18167000	2.24362e+07	2.88844e+07	2.42422e+07	1.75007e+07	1.88949e+07	2.5171e+07
Pyridoxal	C00250	6.96011e+06	1.32632e+06	2.02044e+06	632532	631236	937463	786685	635040	786662	871520	689569	649727	938728	669294	664390	802872	689615	711682	802107	642587
Pyridoxamine	C00534	596822	498874	707893	670851	963135	1.13595e+06	783615	800721	641112	841046	887334	679005	926313	610308	853752	773222	1.03901e+06	366222	781369	667711
Pyruvate	C00022	777467	1.12571e+06	962816	879232	1.26727e+06	1.62534e+06	1.08232e+06	858375	1.15129e+06	1.00613e+06	1.10721e+06	1.98871e+06	1.78439e+06	1.30327e+06	2.256e+06	1.93876e+06	2.28973e+06	984018	2.01739e+06	1.47897e+06
Ribose phosphate	C00620	682915	202961	118171	372652	133367	323875	101662	53755.8	14351.7	79417.5	65987.8	28937.8	216569	204518	25173.8	24503	40966.9	178689	78465.2	67411.9
S-Adenosyl-L-homocysteine	C00021	102587	56296.8	7103.61	27884.7	25510.3	38474.6	30659.6	33872.1	37403	44073.8	50129.2	22686.5	40210.1	31743.5	26701.9	29844.4	45797.1	41113.9	28505.6	33107.6
S-Glutathionyl-L-cysteine	C05526	0	76543.9	24835.3	51766.2	116014	6393.99	72824.9	32277.2	13459.5	21932.7	21572.4	0	68362.4	80392.9	6419.77	4598.98	5291.45	12322.4	8991.46	12206.4
Sedoheptulose phosphate	C06222	14755.7	70436.9	24069.2	72884	81223.8	60634.5	27804	10014.2	17036.5	17126.7	36780.3	8525.87	58554.9	44702	2374.12	20112.5	11955.9	56962.1	16291.3	12218.9
Serine	C00065	686441	239596	260574	265733	335218	229493	298638	335622	222484	352134	233254	167277	413668	365442	260832	251269	251294	139897	146176	158288
Shikimate 3-phosphate	C03175	349371	270019	650481	84228.8	102475	49009.8	16614.3	225857	17820.4	115719	137385	37674.2	69672.9	136846	99913.2	60257.2	46293.8	50558.4	79228.5	0
Spermidine	C00315	2.08452e+06	410025	640630	156309	974942	203723	118484	174859	130828	145290	143231	169004	309666	252340	146182	84538.9	158269	162119	471171	115386
Spermine	C00750	917671	221444	384238	68624.4	394240	153576	58300.8	160458	66123.7	66914.6	147265	71276.9	140286	176759	138481	44810.2	132005	93854.9	179735	61386.1
Sphingosine 1-phosphate	C06124	355154	153160	242779	50532.8	67165.4	93897	71064.2	66317.1	97001.1	89518	59970.6	59514.6	58490.4	60500.7	79044.7	69265.1	75223.5	66184.9	41033.8	57571.6
Succinate	C00042	260026	103913	683412	148911	161366	137625	468072	122738	95935.5	207622	86514.2	175122	263092	139447	189249	189512	113085	136416	279606	125747
Taurine	C00245	291899	485821	292430	183731	416403	403541	216214	255802	124583	172208	265726	104182	269068	707023	223444	107493	304958	190734	125255	352684
Tetradecanoic acid	C06424	3.36711e+07	3.12016e+07	2.6479e+07	9.65894e+06	2.37326e+07	1.92918e+07	9.77371e+06	1.83178e+07	9.22871e+06	1.50092e+07	9.09085e+06	7.91991e+06	6.07855e+06	1.1765e+07	1.3152e+07	7.07787e+06	1.75375e+07	8.31308e+06	5.1191e+06	6.53186e+06
Tetradecenoic acid	C08322	3.85635e+06	4.42233e+06	8.7263e+06	1.83081e+06	2.24715e+06	3.62253e+06	1.39894e+06	4.63137e+06	1.76731e+06	3.57208e+06	1.86017e+06	2.65392e+06	802159	2.50337e+06	2.96345e+06	1.78269e+06	4.24846e+06	1.43748e+06	2.3043e+06	2.12949e+06
Tetradecenoyl Carnitine	HMDB13329	461921	394910	12961.9	156482	2980.67	145493	1419.73	127152	7002.81	79973.9	3308.92	2709.31	102838	2623.18	3465.66	2185.09	4372.95	31792.4	49198.9	10529
Threonine	C00188	1.44423e+06	848242	1.27083e+06	948658	910173	768602	1.04585e+06	565325	777555	831147	667030	515643	2.03949e+06	728977	714645	965701	1.15463e+06	395320	725773	668181
Thymidine	C00214	583992	142791	135914	43465.8	47710.9	54459.1	58635.1	47095.5	50744.8	847611	54690.9	42832.8	49621.7	53313.7	31802.3	334442	55286.1	58747.4	61364.5	39806.4
Thymine	C00178	138983	82052.9	107291	49156.9	56648.3	81544.7	74751.9	56927.5	79004.2	71493.6	53061.5	64090.4	68564.8	41791.9	48721.4	80079	66613.8	52970.6	60482.1	55816.3
trans-4-Hydroxy-L-proline	C01157	452764	476792	878925	146708	517741	330762	315883	107725	219629	229941	266196	340319	406755	244785	183071	222660	163000	365937	346777	334207
Triacanthine	C08435	52101.2	13694.8	62755.6	9106.47	21269.4	13944.7	33343.9	25257.5	23072.1	46339.4	16877.4	90312.1	68858	19405.6	40139.4	100980	43948.6	40323.3	61037	111297
Tryptophan	C00078	1.12492e+07	1.54997e+07	1.61878e+07	2.43817e+07	1.32592e+07	2.52141e+07	1.71631e+07	2.1518e+07	2.2341e+07	1.94775e+07	2.21424e+07	1.2287e+07	2.06853e+07	2.93668e+07	3.23872e+07	1.56262e+07	4.44163e+07	4.20585e+06	1.04567e+07	2.31024e+07
Tyrosine	C00082	2.07846e+06	2.50736e+06	3.37897e+06	2.0348e+06	2.6244e+06	3.4561e+06	2.37483e+06	1.87499e+06	2.21807e+06	2.14667e+06	2.89361e+06	2.00235e+06	1.87535e+06	2.82323e+06	3.26535e+06	3.85707e+06	3.76556e+06	1.49077e+06	2.42519e+06	2.70696e+06
UDP	C00015	857715	337268	206520	165622	454008	392485	113114	351022	308348	415936	339073	213643	324583	310912	194346	289962	301252	262451	117486	201056
UDP-glucose	C00029	38780	19400	2481.47	3641.67	18447.8	5099.63	22317.9	5060.55	2185.52	4649.05	5990.73	679.361	2415.55	43414.6	699.279	0	788.243	6314.02	4804.72	18466.1
UDP-N-acetyl-D-glucosamine	C00043	28149	31427	16358.6	13318.3	16402.1	18818.8	62202.4	14821.7	1837.82	15966.8	7295.25	5019.93	11734.2	74248.3	1343.72	0	1170.99	10295.2	17528.3	25273.4
UMP	C00105	60444.4	107657	27521.5	14733.7	14533.9	25907.7	53861.4	1412.27	6862.68	9921.06	13979.8	4982.1	23062.3	102692	4591.55	3380.17	4743.22	28256.6	11536.5	57601.9
Uracil	C00106	390972	346159	602376	155229	1.09731e+06	173880	284036	229230	52385.2	277806	219144	176210	535426	244520	99127.2	87115.1	117198	164616	296052	59000.9
Urate	C00366	1.393e+06	1.72109e+06	1.94747e+06	2.82566e+06	1.07994e+06	5.39785e+06	2.9703e+06	1.768e+06	2.64434e+06	2.08648e+06	1.36448e+06	2.72077e+06	1.37995e+06	2.22595e+06	3.07431e+06	3.8591e+06	2.82545e+06	3.42333e+06	1.56892e+06	2.98042e+06
Valine	C00183	4.43395e+07	2.91895e+07	55897000	2.85489e+07	2.14211e+07	3.52272e+07	3.10287e+07	2.49553e+07	4.16241e+07	3.42007e+07	3.09554e+07	3.93627e+07	5.24573e+07	2.56639e+07	5.56497e+07	4.13115e+07	4.09652e+07	2.81981e+07	2.77717e+07	5.63849e+07
Xanthine	C00385	74535.6	266989	192467	113989	306404	116948	47498	93285.8	16671.2	122680	78290.7	45129.8	307992	107103	114901	79529.9	100613	47897.7	47165	25735.4
